# Supplementary material for: Functional Vascular Changes of the Kidney during Pregnancy in Animals: A Systematic Review and Meta-Analysis
Source: PLoS One. 2014 Nov 11;9(11):e112084. doi: 10.1371/journal.pone.0112084 (PMC4227845; doi:10.1371/journal.pone.0112084)
Supplement: Data S1 — RevMan export data file. (CSV) [file pone.0112084.s002.csv]

Comparison Number	Outcome Number	Subgroup Number	Name	Data Type	Statistical Method	Effect Measure	Analysis Model	Totals	Study Confidence Interval	Total Confidence Interval	Test for subgroup differences	Swap event and non-event	Events 1	Mean 1	SD 1	Total 1	Events 2	Mean 2	SD 2	Total 2	Effect Estimate	SE	CI Start	CI End	Weight	Q	P(Q)	I²(Q)	Tau²	Z	P(Z)	Qint	P(Qint)	I²(Qint)	df	Year of study
1	0	0	Endothelial Gq-coupled pathway without blockade
1	1	0	ED50 (log M), late	CON	IV	Mean Difference	Random	Totals and subtotals	95%	95%	Yes		0			46	0			44	-0.08470808		-0.21240956	0.04299341	100	2.56408565	0.46382065	0	0	1.30010064	0.19356648	2.38793834	0.12227497	58.12287178	3
1	1	1	acetylcholine	CON	IV	Mean Difference	Random						0			40	0			38	-0.03280005		-0.17647399	0.11087389	79.00160182	0.17614731	0.91569347	0	0	0.44745007	0.65455013				2
1	1	1	Kim (Guinea pig, WM)										0	-6.5	0.27	6	0	-6.5	0.21	7	0	0.13583078	-0.26622343	0.26622343	23.00908491											1994
1	1	1	Kim (Guinea pig, WM)										0	-6.63	0.17	12	0	-6.54	0.53	11	-0.09	0.16716667	-0.41764066	0.23764066	15.191348											1994
1	1	1	Kim (Guinea pig, WM)										0	-6.57	0.23	22	0	-6.54	0.4	20	-0.03	0.10200267	-0.22992157	0.16992157	40.80116891											1994
1	1	3	bradykinin	CON	IV	Mean Difference	Random						0			0	0			0	0		0	0	0	0	0	0	0	0	0				0
1	1	5	methacholine	CON	IV	Mean Difference	Random						0			6	0			6	-0.28		-0.55867812	-0.00132188	20.99839818	0	1	0	0	1.96926089	0.04892314				0
1	1	5	Griggs (SDR, PM)										0	-6.61	0.27	6	0	-6.33	0.22	6	-0.28	0.14218533	-0.55867812	-0.00132188	20.99839818											1993
1	2	0	Emax, late	CON	IV	Std. Mean Difference	Random	Totals and subtotals	95%	95%	Yes		0			6	0			6	-0.19275223		-1.32824335	0.94273889	100	0	1	0	0	0.3327084	0.73935441	0	1	0	0
1	2	1	acetylcholine	CON	IV	Std. Mean Difference	Random						0			0	0			0	0		0	0	0	0	0	0	0	0	0				0
1	2	1	Kim (Guinea pig, WM)										0	0	0	0	0	0	0	0	0	0	0	0	0											1994
1	2	1	Kim (Guinea pig, WM)										0	0	0	0	0	0	0	0	0	0	0	0	0											1994
1	2	1	Kim (Guinea pig, WM)										0	0	0	0	0	0	0	0	0	0	0	0	0											1994
1	2	5	bradykinin	CON	IV	Std. Mean Difference	Random						0			0	0			0	0		0	0	0	0	0	0	0	0	0				0
1	2	8	methacholine	CON	IV	Std. Mean Difference	Random						0			6	0			6	-0.19275223		-1.32824335	0.94273889	100	0	1	0	0	0.3327084	0.73935441				0
1	2	8	Griggs (SDR, PM)										0	94	4.41	6	0	95	5.14	6	-0.19275223	0.57934285	-1.32824335	0.94273889	100											1993
2	0	0	Endothelial Gq-coupled pathway with NO-blockade
2	1	0	ED50 (log M)	CON	IV	Mean Difference	Random	Totals and subtotals	95%	95%	Yes		0			12	0			11	-0.17		-0.46064456	0.12064456	100	0	1	0	0	1.14639639	0.25163119	0	1	0	0
2	1	1	acetylcholine	CON	IV	Mean Difference	Random						0			12	0			11	-0.17		-0.46064456	0.12064456	100	0	1	0	0	1.14639639	0.25163119				0
2	1	1	Kim (Guinea pig, WM)										0	-6.15	0.35	12	0	-5.98	0.36	11	-0.17	0.14829077	-0.46064456	0.12064456	100											1994
2	1	2	methacholine	CON	IV	Mean Difference	Random						0			0	0			0	0		0	0	0	0	0	0	0	0	0				0
2	2	0	Emax	CON	IV	Std. Mean Difference	Random	Totals and subtotals	95%	95%	Yes		0			0	0			0	0		0	0	0	0	0	0	�	0	0	0	0	0	0
2	2	1	acetylcholine	CON	IV	Std. Mean Difference	Random						0			0	0			0	0		0	0	0	0	0	0	0	0	0				0
2	2	1	Kim (Guinea pig, WM)										0	0	0	0	0	0	0	0	0	0	0	0	0											1994
2	2	2	methacholine	CON	IV	Std. Mean Difference	Random						0			0	0			0	0		0	0	0	0	0	0	0	0	0				0
3	0	0	Endothelial Gq-coupled pathway with PGI2-blockade
3	1	0	ED50 (log M)	CON	IV	Mean Difference	Random	Totals and subtotals	95%	95%	Yes		0			6	0			7	-0.19		-0.44784623	0.06784623	100	0	1	0	0	1.44424513	0.14867003	0	1	0	0
3	1	1	acetylcholine	CON	IV	Mean Difference	Random						0			6	0			7	-0.19		-0.44784623	0.06784623	100	0	1	0	0	1.44424513	0.14867003				0
3	1	1	Kim (Guinea pig, WM)										0	-6.57	0.27	6	0	-6.38	0.19	7	-0.19	0.13155661	-0.44784623	0.06784623	100											1994
3	1	2	methacholine	CON	IV	Mean Difference	Random						0			0	0			0	0		0	0	0	0	0	0	0	0	0				0
3	2	0	Emax	CON	IV	Std. Mean Difference	Random	Totals and subtotals	95%	95%	Yes		0			0	0			0	0		0	0	0	0	0	0	�	0	0	0	0	0	0
3	2	1	acetylcholine	CON	IV	Std. Mean Difference	Random						0			0	0			0	0		0	0	0	0	0	0	0	0	0				0
3	2	1	Kim (Guinea pig, WM)										0	0	0	0	0	0	0	0	0	0	0	0	0											1994
3	2	2	methacholine	CON	IV	Std. Mean Difference	Random						0			0	0			0	0		0	0	0	0	0	0	0	0	0				0
6	0	0	SMC Gq-coupled pathway without blockade
6	1	0	ED50 (log M), mid	CON	IV	Mean Difference	Random	Totals and subtotals	95%	95%	Yes		0			5	0			5	-0.03		-0.2302619	0.1702619	100	0	1	0	0	0.29361011	0.76905585	0	1	0	0
6	1	5	phenylephrine	CON	IV	Mean Difference	Random						0			5	0			5	-0.03		-0.2302619	0.1702619	100	0	1	0	0	0.29361011	0.76905585				0
6	1	5	Gandley2 (LE, PM)										0	-7.03	0.09	5	0	-7	0.21	5	-0.03	0.10217632	-0.2302619	0.1702619	100											2001
6	2	0	Emax, mid	CON	IV	Std. Mean Difference	Random	Totals and subtotals	95%	95%	Yes		0			0	0			0	0		0	0	0	0	0	0	�	0	0	0	0	0	0
6	2	5	phenylephrine	CON	IV	Std. Mean Difference	Random						0			0	0			0	0		0	0	0	0	0	0	0	0	0				0
6	3	0	ED50 (log M), late	CON	IV	Mean Difference	Random	Totals and subtotals	95%	95%	Yes		0			66	0			61	-0.03268228		-0.11817599	0.05281143	100	1.92584317	0.92639081	0	0	0.74924921	0.45370702	0.03141192	0.85932456	0	6
6	3	5	phenylephrine	CON	IV	Mean Difference	Random						0			20	0			18	-0.02323412		-0.15823782	0.11176958	40.10301138	0.03868262	0.98084454	0	0	0.33730955	0.73588356				2
6	3	5	Annibale (Sheep, WM)										0	-5.62	0.31	6	0	-5.62	0.18	5	0	0.14998889	-0.29397282	0.29397282	8.45773342											1989
6	3	5	Griggs (SDR, PM)										0	-6.27	0.14	8	0	-6.24	0.18	9	-0.03	0.07778175	-0.18244942	0.12244942	31.44972058											1993
6	3	5	Griggs (SDR, PM)										0	-6.21	2.38	6	0	-6.27	0.34	4	0.06	0.98639073	-1.8732903	1.9932903	0.19555738											1993
6	3	6	thromboxane / U46619	CON	IV	Mean Difference	Random						0			46	0			43	-0.03900814		-0.14947491	0.07145864	59.89698862	1.85574863	0.60287938	0	0	0.69210445	0.48887175				3
6	3	6	Kim (Guinea pig, WM)										0	-7.38	0.23	21	0	-7.3	0.39	19	-0.08	0.10258806	-0.28106891	0.12106891	18.07917056											1994
6	3	6	Kim (Guinea pig, WM)										0	-7.58	0.35	12	0	-7.39	0.48	12	-0.19	0.17148858	-0.52611144	0.14611144	6.46996235											1994
6	3	6	Kim (Guinea pig, WM)										0	-7.34	0.73	6	0	-7.62	0.64	6	0.28	0.3963374	-0.49680703	1.05680703	1.21127306											1994
6	3	6	Kim (Guinea pig, WM)										0	-7.22	0.19	7	0	-7.22	0.05	6	0	0.07465795	-0.14632689	0.14632689	34.13658266											1994
6	4	0	Emax, late	CON	IV	Std. Mean Difference	Random	Totals and subtotals	95%	95%	Yes		0			6	0			5	-0.5803265		-1.80513599	0.64448298	100	0	1	0	0	0.92864977	0.35307063	0	1	0	0
6	4	5	phenylephrine	CON	IV	Std. Mean Difference	Random						0			6	0			5	-0.5803265		-1.80513599	0.64448298	100	0	1	0	0	0.92864977	0.35307063				0
6	4	5	Annibale (Sheep, WM)										0	1.4	0.49	6	0	1.7	0.45	5	-0.5803265	0.62491428	-1.80513599	0.64448298	100											1989
6	4	5	Griggs (SDR, PM)										0	76.4	3.87	6	0	75.3	8.86	4	0	0	0	0	0											1993
6	4	5	Griggs (SDR, PM)										0	78	5.66	8	0	75	4.8	9	0	0	0	0	0											1993
6	4	6	thromboxane / U46619	CON	IV	Std. Mean Difference	Random						0			0	0			0	0		0	0	0	0	0	0	0	0	0				0
6	4	6	Kim (Guinea pig, WM)										0	0	0	0	0	0	0	0	0	0	0	0	0											1994
6	4	6	Kim (Guinea pig, WM)										0	0	0	0	0	0	0	0	0	0	0	0	0											1994
6	4	6	Kim (Guinea pig, WM)										0	0	0	0	0	0	0	0	0	0	0	0	0											1994
6	4	6	Kim (Guinea pig, WM)										0	0	0	0	0	0	0	0	0	0	0	0	0											1994
7	0	0	SMC Gq-coupled pathway with NO-blockade
7	1	0	ED50 (log M)	CON	IV	Mean Difference	Random	Totals and subtotals	95%	95%	Yes		0			12	0			12	-0.3		-0.60405774	0.00405774	100	0	1	0	0	1.93380769	0.05313678	0	1	0	0
7	1	6	thromboxane / U46619	CON	IV	Mean Difference	Random						0			12	0			12	-0.3		-0.60405774	0.00405774	100	0	1	0	0	1.93380769	0.05313678				0
7	1	6	Kim (Guinea pig, WM)										0	-8.07	0.38	12	0	-7.77	0.38	12	-0.3	0.15513435	-0.60405774	0.00405774	100											1994
7	2	0	Emax	CON	IV	Std. Mean Difference	Random	Totals and subtotals	95%	95%	Yes		0			0	0			0	0		0	0	0	0	0	0	�	0	0	0	0	0	0
7	2	6	thromboxane / U46619	CON	IV	Std. Mean Difference	Random						0			0	0			0	0		0	0	0	0	0	0	0	0	0				0
7	2	6	Kim (Guinea pig, WM)										0	0	0	0	0	0	0	0	0	0	0	0	0											1994
8	0	0	SMC Gq-coupled pathway with PGI2-blockade
8	1	0	ED50 (log M)	CON	IV	Mean Difference	Random	Totals and subtotals	95%	95%	Yes		0			7	0			5	-0.03		-0.32483339	0.26483339	100	0	0	100	0	0.19943101	0.84192561	0	1	0	0
8	1	6	thromboxane / U46619	CON	IV	Mean Difference	Random						0			7	0			5	-0.03		-0.32483339	0.26483339	100	0	0	100	0	0.19943101	0.84192561				0
8	1	6	Kim (Guinea pig, WM)										0	-7.34	0.32	7	0	-7.31	0.2	5	-0.03	0.15042796	-0.32483339	0.26483339	100											1994
8	2	0	Emax	CON	IV	Std. Mean Difference	Random	Totals and subtotals	95%	95%	Yes		0			0	0			0	0		0	0	0	0	0	0	�	0	0	0	0	0	0
8	2	6	thromboxane / U46619	CON	IV	Std. Mean Difference	Random						0			0	0			0	0		0	0	0	0	0	0	0	0	0				0
8	2	6	Kim (Guinea pig, WM)										0	0	0	0	0	0	0	0	0	0	0	0	0											1994
9	0	0	SMC Gq-coupled pathway without endothelium
9	1	0	ED50 (log M)	CON	IV	Mean Difference	Random	Totals and subtotals	95%	95%	Yes		0			12	0			13	0.31565083		0.11469656	0.51660509	100	0.03129839	0.85957636	0	0	3.0786321	0.00207953	0.03129839	0.85957636	0	1
9	1	1	Phenylephrine	CON	IV	Mean Difference	Random						0			6	0			7	0.32		0.11335001	0.52664999	94.56353411	0	1	0	0	3.03502789	0.00240513				0
9	1	1	Griggs (SDR, PM)										0	-6.45	0.17	6	0	-6.77	0.21	7	0.32	0.1054356	0.11335001	0.52664999	94.56353411											1993
9	1	6	thromboxane / U46619	CON	IV	Mean Difference	Random						0			6	0			6	0.24		-0.62186431	1.10186431	5.43646589	0	1	0	0	0.54578354	0.58521474				0
9	1	6	Kim (Guinea pig, WM)										0	-7.55	0.71	6	0	-7.79	0.81	6	0.24	0.43973477	-0.62186431	1.10186431	5.43646589											1994
9	2	0	Emax	CON	IV	Std. Mean Difference	Random	Totals and subtotals	95%	95%	Yes		0			6	0			7	-0.58966091		-1.71337605	0.53405424	100	0	1	0	0	1.02847608	0.30372595	0	1	0	0
9	2	1	Phenylephrine	CON	IV	Std. Mean Difference	Random						0			6	0			7	-0.58966091		-1.71337605	0.53405424	100	0	1	0	0	1.02847608	0.30372595				0
9	2	1	Griggs (SDR, PM)										0	76	7.35	6	0	80	5.29	7	-0.58966091	0.57333459	-1.71337605	0.53405424	100											1993
9	2	6	thromboxane / U46619	CON	IV	Std. Mean Difference	Random						0			0	0			0	0		0	0	0	0	0	0	0	0	0				0
9	2	6	Kim (Guinea pig, WM)										0	0	0	0	0	0	0	0	0	0	0	0	0											1994
14	0	0	NO/Nitroprusside/Spermine NONOate
14	1	0	ED50 (logM) without blockade, late	CON	IV	Mean Difference	Random	Totals and subtotals	95%	95%	Yes		0			6	0			6	-0.22		-0.49867812	0.05867812	100	0	1	0	0	1.54727641	0.12179661	0	1	0	0
14	1	1	Nitroprusside	CON	IV	Mean Difference	Random						0			6	0			6	-0.22		-0.49867812	0.05867812	100	0	1	0	0	1.54727641	0.12179661				0
14	1	1	Griggs (SDR, PM)										0	-7.56	0.22	6	0	-7.34	0.27	6	-0.22	0.14218533	-0.49867812	0.05867812	100											1993
14	5	0	Emax without blockade, late	CON	IV	Std. Mean Difference	Random	Totals and subtotals	95%	95%	Yes		0			6	0			6	-0.58609863		-1.7532946	0.58109733	100	0	1	0	0	0.9841811	0.32502649	0	1	0	0
14	5	1	nitroprusside	CON	IV	Std. Mean Difference	Random						0			6	0			6	-0.58609863		-1.7532946	0.58109733	100	0	1	0	0	0.9841811	0.32502649				0
14	5	1	Griggs (SDR, PM)										0	67	8.82	6	0	73	10.04	6	-0.58609863	0.59551909	-1.7532946	0.58109733	100											1993
14	6	0	ED50 (logM) without blockade, mid	CON	IV	Mean Difference	Random	Totals and subtotals	95%	95%	Yes		0			5	0			5	-0.26		-0.74344013	0.22344013	100	0	1	0	0	1.05409255	0.29184056	0	1	0	0
14	6	1	Nitroprusside	CON	IV	Mean Difference	Random						0			5	0			5	-0.26		-0.74344013	0.22344013	100	0	1	0	0	1.05409255	0.29184056				0
14	6	1	Gandley2 (LE, PM)										0	-7.92	0.39	5	0	-7.66	0.39	5	-0.26	0.24665766	-0.74344013	0.22344013	100											2001
14	7	0	Emax without blockade, mid	CON	IV	Std. Mean Difference	Random	Totals and subtotals	95%	95%	Yes		0			0	0			0	0		0	0	0	0	0	0	�	0	0	0	0	0	0
14	7	1	nitroprusside	CON	IV	Std. Mean Difference	Random						0			0	0			0	0		0	0	0	0	0	0	0	0	0				0
14	7	1	Gandley2 (LE, PM)										0	0	0	0	0	0	0	0	0	0	0	0	0											2001
15	0	0	Potassium
15	1	0	ED50 without blockade	CON	IV	Mean Difference	Random	Totals and subtotals	95%	95%	Yes		0			4	0			4	-0.08		-0.21184309	0.05184309	100	0	1	0	0	1.18927063	0.23433321	0	1	0	0
15	1	0	Annibale (Sheep, WM)										0	-1.64	0.1	4	0	-1.56	0.09	4	-0.08	0.06726812	-0.21184309	0.05184309	100											1989
15	2	0	Emax without blockade	CON	IV	Std. Mean Difference	Random	Totals and subtotals	95%	95%	Yes		0			7	0			5	-0.79426203		-2.00562743	0.41710337	100	0	1	0	0	1.28509943	0.19875754	0	1	0	0
15	2	0	Annibale (Sheep, WM)										0	1.5	0.26	7	0	1.8	0.45	5	-0.79426203	0.61805493	-2.00562743	0.41710337	100											1989
19	0	0	RBF/RPF
19	11	0	Mid-pregnant %	CON	IV	Mean Difference	Random	Totals and subtotals	95%	95%	Yes		0			129	0			129	24.45019508		12.61445477	36.28593538	100	114.08369726	0	92.11105511	267.86687126	4.04888081	0.00005146	0	1	0	9
19	11	0	Danielson (LE, vivo)										0	140.41	14.92	47	0	100	12.11	47	40.41	2.80295627	34.91630667	45.90369333	13.22577081											1995
19	11	0	Danielson2 (LE, vivo)										0	121.59	17.81	19	0	100	12.54	21	21.59	4.91759118	11.9516984	31.2283016	12.4864245											1996
19	11	0	Baylis (MWR, vivo)										0	125	33.07	7	0	100	55.12	7	25	24.29532377	-22.61795958	72.61795958	4.24953858											1988
19	11	0	Baylis2 (MWR, vivo)										0	123.08	17.2	5	0	100	17.2	5	23.08	10.87823515	1.75905089	44.40094911	9.44233001											1986
19	11	0	Baylis (SDR0, vivo)										0	134.12	20.17	6	0	100	25.94	6	34.12	13.414622	7.82782402	60.41217598	8.14314562											1995
19	11	0	Baylis (SDR1, vivo)										0	147.37	11.16	8	0	100	12.89	6	47.37	6.57724993	34.47882702	60.26117298	11.72078904											1993
19	11	0	Masilamani (SDR, vivo)										0	121.79	30.77	9	0	100	13.57	7	21.79	11.46759022	-0.68606382	44.26606382	9.13096167											1994
19	11	0	Sen (SDR, vivo)										0	116.12	12.71	6	0	100	32.28	7	16.12	13.25824012	-9.86567312	42.10567312	8.21970703											1997
19	11	0	Sen2 (SDR, vivo)										0	98.26	11.77	6	0	100	28.29	10	-1.74	10.15486222	-21.64316422	18.16316422	9.829574											1997
19	11	0	van Drongelen (WHR, organ										0	112.5	3.13	16	0	100	2.82	13	12.5	1.10635859	10.33157701	14.66842299	13.55175873											2011
19	12	0	Late-pregnant %	CON	IV	Mean Difference	Random	Totals and subtotals	95%	95%	Yes		0			121	0			120	12.97740475		4.24124112	21.71356838	100	46.47003854	0.00014662	63.41728878	188.33732967	2.91148918	0.0035971	0	1	0	17
19	12	0	Conrad (LE, vivo)										0	89.52	15.12	5	0	100	6.47	5	-10.48	7.3549344	-24.89540653	3.93540653	8.19510827											1999
19	12	0	Baylis2 (MWR, vivo)										0	85.71	15.97	5	0	100	15.97	5	-14.29	10.10031485	-34.08625333	5.50625333	6.84255015											1986
19	12	0	Baylis3 (MWR, vivo)										0	107.14	15.97	5	0	100	15.97	5	7.14	10.10031485	-12.65625333	26.93625333	6.84255015											1986
19	12	0	Baylis4 (MWR, vivo)										0	105.71	40.41	8	0	100	40.41	8	5.71	20.205	-33.89107231	45.31107231	3.33025215											1986
19	12	0	Baylis5 (MWR, vivo)										0	124.24	13.55	5	0	100	20.33	5	24.24	10.92621984	2.82500263	45.65499737	6.45639608											1986
19	12	0	Baylis (SDR1, vivo)										0	129.41	5.76	6	0	100	25.94	6	29.41	10.84789688	8.14851281	50.67148719	6.49237749											1993
19	12	0	Baylis (SDR0, vivo)										0	114.47	9.67	6	0	100	12.89	6	14.47	6.578513	1.57635144	27.36364856	8.57788512											1995
19	12	0	Hines2 (SDR, vivo)										0	91.07	10.1	8	0	100	10.71	9	-8.93	5.04937125	-18.82658579	0.96658579	9.29115349											2000
19	12	0	Knight (SDR, vivo)										0	127.27	33.4	6	0	100	33.4	6	27.27	19.28349899	-10.52496352	65.06496352	3.54657764											2007
19	12	0	Masilamani (SDR, vivo)										0	134.62	20.35	7	0	100	13.57	7	34.62	9.24482403	16.50047785	52.73952215	7.25613559											1994
19	12	0	Omer (SDR, vivo)										0	121.3	8.33	9	0	100	19.6	7	21.3	7.91137648	5.79398703	36.80601297	7.91767342											1999
19	12	0	Patel (SDR, vivo)										0	107.56	65.36	8	0	100	63.36	7	7.56	33.27896805	-57.66557882	72.78557882	1.53319819											1993
19	12	0	Patel2 (SDR, vivo)										0	120.17	127.16	8	0	100	63.36	7	20.17	50.93826375	-79.66716239	120.00716239	0.71388007											1993
19	12	0	Sen (SDR, vivo)										0	116.56	36.78	6	0	100	32.28	7	16.56	19.34730768	-21.36002624	54.48002624	3.53104017											1997
19	12	0	Sen2 (SDR, vivo)										0	112.87	28.79	8	0	100	28.29	10	12.87	13.55139928	-13.69025453	39.43025453	5.34107126											1997
19	12	0	Ferris (rabbit, vivo)										0	125.16	32.26	8	0	100	57.41	6	25.16	26.06542665	-25.92729748	76.24729748	2.28956944											1983
19	12	0	Woods (rabbit, vivo)										0	130	26.46	7	0	100	26.46	7	30	14.14346492	2.27931814	57.72068186	5.1155714											1987
19	12	0	Fan (sheep, vivo)										0	121.42	20.49	6	0	100	16.1	7	21.42	10.34424236	1.14565753	41.69434247	6.72700992											1996
19	13	0	Sympathicus blockade mid %	CON	IV	Mean Difference	Random	Totals and subtotals	95%	95%	Yes		0			8	0			6	53.57		31.15971839	75.98028161	100	0	1	0	0	4.68513839	0.0000028	0	1	0	0
19	13	0	Baylis (SDR0, vivo)										0	153.57	25.25	8	0	100	17.5	6	53.57	11.43402725	31.15971839	75.98028161	100											1995
19	14	0	Sympathicus blockade late %	CON	IV	Mean Difference	Random	Totals and subtotals	95%	95%	Yes		0			6	0			6	7.14		-10.36092366	24.64092366	100	0	0	100	0	0.7996231	0.42392921	0	1	0	0
19	14	0	Baylis (SDR0, vivo)										0	107.14	13.12	6	0	100	17.5	6	7.14	8.92920676	-10.36092366	24.64092366	100											1995
19	15	0	RAAS blockade late %	CON	IV	Mean Difference	Random	Totals and subtotals	95%	95%	Yes		0			39	0			34	21.72895897		-0.9334696	44.39138754	100	24.15525786	0.00020269	79.30057286	583.17754067	1.87923271	0.06021273	0.01129307	0.91536905	0	5
19	15	1	ACE-remmer	CON	IV	Mean Difference	Random						0			23	0			21	21.47908328		-9.01017959	51.96834616	70.31128454	22.1367179	0.0000611	86.44785549	783.31663126	1.3807559	0.16735403				3
19	15	1	Conrad (LE, vivo)										0	91.8	18.65	5	0	100	10.84	5	-8.2	9.6470524	-27.10787526	10.70787526	19.77032591											1999
19	15	1	Baylis2 (MWR, vivo)										0	105.88	13.15	5	0	100	26.31	5	5.88	13.15400015	-19.90136655	31.66136655	17.67978666											1986
19	15	1	Baylis3 (MWR, vivo)										0	142.42	6.78	5	0	100	13.55	5	42.42	6.7760003	29.13928346	55.70071654	21.25214375											1986
19	15	1	Ferris (rabbit, vivo)										0	155.17	51.2	8	0	100	38.01	6	55.17	23.84267917	8.43920753	101.90079247	11.60902821											1983
19	15	2	Angiotensin-II blockade	CON	IV	Mean Difference	Random						0			16	0			13	23.99296908		-10.93685448	58.92279264	29.68871546	1.98142474	0.15924072	49.53126514	322.033365	1.34628093	0.17821193				1
19	15	2	Baylis2 (MWR, vivo)										0	139.29	30.3	8	0	100	23.96	5	39.29	15.15181738	9.59298363	68.98701637	16.44966301											1986
19	15	2	Baylis3 (MWR, vivo)										0	103.23	45.62	8	0	100	36.5	8	3.23	20.65621698	-37.25544134	43.71544134	13.23905245											1986
19	16	0	NO-blockade mid %	CON	IV	Mean Difference	Random	Totals and subtotals	95%	95%	Yes		0			15	0			15	14.77089495		1.40993811	28.1318518	100	0.82616454	0.36338401	0	0	2.16679258	0.03025067	0	1	0	1
19	16	0	Danielson (LE, vivo)										0	110.57	18.2	8	0	100	14.54	8	10.57	8.23598507	-5.57223411	26.71223411	68.50903332											1995
19	16	0	Danielson2 (LE, vivo)										0	123.91	21.07	7	0	100	24.27	7	23.91	12.14776758	0.10081305	47.71918695	31.49096668											1996
19	16	0	van Drongelen (WHR, organ										0	103.23	6.45	16	0	100	5.82	13	0	0	0	0	0											2011
19	17	0	NO-blockade late %	CON	IV	Mean Difference	Random	Totals and subtotals	95%	95%	Yes		0			9	0			7	5.88		-36.25194257	48.01194257	100	0	1	0	0	0.27353565	0.78444149	0	1	0	0
19	17	0	Omer (SDR, vivo)										0	105.88	36.18	9	0	100	47.08	7	5.88	21.49628406	-36.25194257	48.01194257	100											1999
19	18	0	Vasopressin-blockade mid %	CON	IV	Mean Difference	Random	Totals and subtotals	95%	95%	Yes		0			6	0			6	33.33		13.81910407	52.84089593	100	0	1	0	0	3.34815991	0.0008135	0	1	0	0
19	18	0	Baylis (SDR0, vivo)										0	133.33	12.1	6	0	100	21.17	6	33.33	9.95472166	13.81910407	52.84089593	100											1995
19	19	0	Vasopressin-blockade late %	CON	IV	Mean Difference	Random	Totals and subtotals	95%	95%	Yes		0			6	0			6	33.33		14.90158173	51.75841827	100	0	1	0	0	3.54482944	0.00039287	0	1	0	0
19	19	0	Baylis (SDR0, vivo)										0	133.33	9.07	6	0	100	21.17	6	33.33	9.40242699	14.90158173	51.75841827	100											1995
20	0	0	GFR
20	9	0	Mid-pregnant %	CON	IV	Mean Difference	Random	Totals and subtotals	95%	95%	Yes		0			101	0			99	23.57840387		18.86569022	28.29111751	100	9.28786634	0.15802426	35.39958713	13.77003508	9.80598989	0	0	1	0	6
20	9	0	Danielson (LE, vivo)										0	129.83	16.38	47	0	100	11.97	47	29.83	2.95924552	24.02998536	35.63001464	25.66488381											1995
20	9	0	Danielson2 (LE, vivo)										0	125.11	19.78	19	0	100	14.46	21	25.11	5.52709362	14.27709556	35.94290444	13.0454162											1996
20	9	0	Baylis (MWR, vivo)										0	125.66	5.42	6	0	100	9.75	6	25.66	4.55409889	16.7341302	34.5858698	16.75339501											1988
20	9	0	Baylis2 (MWR, vivo)										0	127.78	14.5	8	0	100	13.61	6	27.78	7.55997795	12.96271549	42.59728451	8.15186496											1986
20	9	0	Baylis (SDR0, vivo)										0	116.67	7.45	5	0	100	7.45	5	16.67	4.71179371	7.43505402	25.90494598	16.07285353											1995
20	9	0	Baylis (SDR1, vivo)										0	119.05	15.75	7	0	100	6.3	7	19.05	6.41151308	6.48366527	31.61633473	10.5354072											1993
20	9	0	Masilamani (SDR, vivo)										0	114.29	14.29	9	0	100	12.6	7	14.29	6.73567698	1.0883157	27.4916843	9.7761793											1994
20	9	0	Sen (SDR, vivo)										0	0	0	0	0	0	0	0	0	0	0	0	0											1997
20	9	0	Sen2 (SDR, vivo)										0	0	0	0	0	0	0	0	0	0	0	0	0											1997
20	9	0	van Drongelen (WHR, organ										0	0	0	0	0	0	0	0	0	0	0	0	0											2011
20	10	0	Late-pregnant %	CON	IV	Mean Difference	Random	Totals and subtotals	95%	95%	Yes		0			91	0			88	14.3989841		6.51602157	22.28194664	100	27.77203402	0.00973579	53.19032091	105.52586999	3.58006145	0.00034351	0	1	0	13
20	10	0	Conrad (LE, vivo)										0	109.34	11.81	5	0	100	5.09	5	9.34	5.75124682	-1.93223664	20.61223664	11.67107934											1999
20	10	0	Baylis2 (MWR, vivo)										0	97.14	15.97	5	0	100	12.78	5	-2.86	9.14734169	-20.78846027	15.06846027	8.54992354											1986
20	10	0	Baylis3 (MWR, vivo)										0	101.06	19.03	5	0	100	9.52	5	1.06	9.51600021	-17.59101769	19.71101769	8.24990898											1986
20	10	0	Baylis4 (MWR, vivo)										0	103.26	15.37	8	0	100	24.6	8	3.26	10.25546744	-16.84034684	23.36034684	7.67745383											1986
20	10	0	Baylis5 (MWR, vivo)										0	111	15.65	5	0	100	11.18	5	11	8.60133594	-5.85830867	27.85830867	9.01149568											1986
20	10	0	Baylis (SDR1, vivo)										0	128.32	15.17	6	0	100	9.75	6	28.32	7.36196758	13.89080869	42.74919131	10.12771283											1993
20	10	0	Baylis (SDR0, vivo)										0	113.68	10.47	6	0	100	13.61	6	13.68	7.01014741	-0.05963644	27.41963644	10.45880753											1995
20	10	0	Hines2 (SDR, vivo)										0	0	0	0	0	0	0	0	0	0	0	0	0											2000
20	10	0	Knight (SDR, vivo)										0	97.92	25.52	6	0	100	25.52	6	-2.08	14.73397887	-30.95806793	26.79806793	5.0141444											2007
20	10	0	Masilamani (SDR, vivo)										0	119.05	12.6	7	0	100	12.6	7	19.05	6.7349833	5.8496753	32.2503247	10.72097225											1994
20	10	0	Omer (SDR, vivo)										0	165.38	23.08	9	0	100	35.62	7	65.38	15.50620173	34.98840307	95.77159693	4.67569968											1999
20	10	0	Patel (SDR, vivo)										0	85.33	41.48	8	0	100	49.39	7	-14.67	23.73932452	-61.19822107	31.85822107	2.41770766											1993
20	10	0	Patel2 (SDR, vivo)										0	125.33	52.8	8	0	100	49.39	7	25.33	26.40003274	-26.41311336	77.07311336	2.01578595											1993
20	10	0	Sen (SDR, vivo)										0	0	0	0	0	0	0	0	0	0	0	0	0											1997
20	10	0	Sen2 (SDR, vivo)										0	0	0	0	0	0	0	0	0	0	0	0	0											1997
20	10	0	Ferris (rabbit, vivo)										0	0	0	0	0	0	0	0	0	0	0	0	0											1983
20	10	0	Woods (rabbit, vivo)										0	139.36	30.96	7	0	100	33.78	7	39.36	17.31889967	5.4155804	73.3044196	3.98954942											1987
20	10	0	Fan (sheep, vivo)										0	122.22	27.22	6	0	100	22.05	7	22.22	13.89048475	-5.00484984	49.44484984	5.4197589											1996
20	11	0	Sympathicus blockade mid %	CON	IV	Mean Difference	Random	Totals and subtotals	95%	95%	Yes		0			8	0			6	27.92		13.78176172	42.05823828	100	0	1	0	0	3.87051013	0.00010861	0	1	0	0
20	11	0	Baylis (SDR0, vivo)										0	127.92	15.79	8	0	100	11.19	6	27.92	7.21351943	13.78176172	42.05823828	100											1995
20	12	0	Sympathicus blockade late %	CON	IV	Mean Difference	Random	Totals and subtotals	95%	95%	Yes		0			6	0			6	8.63		-7.09785512	24.35785512	100	0	1	0	0	1.07544793	0.28217425	0	1	0	0
20	12	0	Baylis (SDR0, vivo)										0	108.63	16.16	6	0	100	11.19	6	8.63	8.02456333	-7.09785512	24.35785512	100											1995
20	13	0	RAAS blockade late %	CON	IV	Mean Difference	Random	Totals and subtotals	95%	95%	Yes		0			5	0			5	5.44		-12.49073777	23.37073777	100	0	1	0	0	0.59463276	0.55208898	0	1	0	0
20	13	1	ACE-remmer	CON	IV	Mean Difference	Random						0			5	0			5	5.44		-12.49073777	23.37073777	100	0	1	0	0	0.59463276	0.55208898				0
20	13	1	Conrad (LE, vivo)										0	105.44	18.2	5	0	100	9.34	5	5.44	9.1485037	-12.49073777	23.37073777	100											1999
20	13	1	Baylis2 (MWR, vivo)										0	100.96	17.2	5	0	100	15.05	5	0	0	0	0	0											1986
20	13	1	Baylis3 (MWR, vivo)										0	109.8	8.77	5	0	100	15.35	5	0	0	0	0	0											1986
20	13	1	Ferris (rabbit, vivo)										0	0	0	0	0	0	0	0	0	0	0	0	0											1983
20	13	2	Angiotnesin-II blockade	CON	IV	Mean Difference	Random						0			0	0			0	0		0	0	0	0	0	0	0	0	0				0
20	13	2	Baylis2 (MWR, vivo)										0	108.33	23.57	8	0	100	18.63	5	0	0	0	0	0											1986
20	13	2	Baylis3 (MWR, vivo)										0	104.71	26.62	8	0	100	26.62	8	0	0	0	0	0											1986
20	15	0	NO-blockade mid %	CON	IV	Mean Difference	Random	Totals and subtotals	95%	95%	Yes		0			15	0			15	8.985405		-5.8880846	23.8588946	100	0.02759145	0.86807298	0	0	1.18405772	0.23639024	0	1	0	1
20	15	0	Danielson (LE, vivo)										0	107.95	14.12	8	0	100	23.92	8	7.95	9.82051933	-11.29786421	27.19786421	59.71186777											1995
20	15	0	Danielson2 (LE, vivo)										0	110.52	27.63	7	0	100	15.4	7	10.52	11.95573323	-12.91280655	33.95280655	40.28813223											1996
20	15	0	van Drongelen (WHR, organ										0	0	0	0	0	0	0	0	0	0	0	0	0											2011
20	16	0	NO-blockade late %	CON	IV	Mean Difference	Random	Totals and subtotals	95%	95%	Yes		0			9	0			7	52.94		16.17336515	89.70663485	100	0	1	0	0	2.82213735	0.00477047	0	1	0	0
20	16	0	Omer (SDR, vivo)										0	152.94	37.06	9	0	100	37.35	7	52.94	18.75883187	16.17336515	89.70663485	100											1999
20	18	0	Vasopressin-blockade mid %	CON	IV	Mean Difference	Random	Totals and subtotals	95%	95%	Yes		0			6	0			6	24.42		16.65318262	32.18681738	100	0	1	0	0	6.16241095	0	0	1	0	0
20	18	0	Baylis (SDR0, vivo)										0	124.42	5.64	6	0	100	7.9	6	24.42	3.96273475	16.65318262	32.18681738	100											1995
20	19	0	Vasopressin-blockade late %	CON	IV	Mean Difference	Random	Totals and subtotals	95%	95%	Yes		0			6	0			6	34.1		21.54978826	46.65021174	100	0	1	0	0	5.32538998	0.0000001	0	1	0	0
20	19	0	Baylis (SDR0, vivo)										0	134.1	13.55	6	0	100	7.9	6	34.1	6.40328692	21.54978826	46.65021174	100											1995
21	0	0	RVR
21	1	0	Mid-pregnant %	CON	IV	Mean Difference	Random	Totals and subtotals	95%	95%	Yes		0			101	0			99	-26.83932046		-32.05961438	-21.61902653	100	7.58732168	0.26992221	20.92071155	10.5755801	10.07684667	0	0	1	0	6
21	1	0	Danielson (LE, vivo)										0	68.42	7.22	47	0	100	14.43	47	-31.58	2.35359978	-36.1929708	-26.9670292	44.02132365											1995
21	1	0	Danielson2 (LE, vivo)										0	76.74	15.21	19	0	100	21.31	21	-23.26	5.81382675	-34.65489104	-11.86510896	15.98615416											1996
21	1	0	Baylis (MWR, vivo)										0	75	12.25	6	0	100	24.49	6	-25	11.17901755	-46.91047178	-3.08952822	5.23367779											1988
21	1	0	Baylis2 (MWR, vivo)										0	67.05	6.43	8	0	100	16.7	6	-32.95	7.18677808	-47.0358262	-18.8641738	11.4005635											1986
21	1	0	Baylis (SDR0, vivo)										0	80	20.33	5	0	100	11.18	5	-20	10.37594622	-40.3364809	0.3364809	5.99990797											1995
21	1	0	Baylis (SDR1, vivo)										0	80.72	15.42	7	0	100	11.86	7	-19.28	7.35270601	-33.69103897	-4.86896103	10.97505542											1993
21	1	0	Masilamani (SDR, vivo)										0	86.87	23.63	9	0	100	16.42	7	-13.13	10.02788643	-32.78429625	6.52429625	6.38331751											1994
21	1	0	Sen (SDR, vivo)										0	0	0	0	0	0	0	0	0	0	0	0	0											1997
21	1	0	Sen2 (SDR, vivo)										0	0	0	0	0	0	0	0	0	0	0	0	0											1997
21	1	0	van Drongelen (WHR, organ										0	0	0	0	0	0	0	0	0	0	0	0	0											2011
21	2	0	Late-pregnant %	CON	IV	Mean Difference	Random	Totals and subtotals	95%	95%	Yes		0			68	0			69	-12.98716031		-20.54669709	-5.42762353	100	16.67288131	0.08192305	40.02236437	61.44164545	3.36718601	0.00075939	0	1	0	10
21	2	0	Conrad (LE, vivo)										0	112.72	21.42	5	0	100	9.04	5	12.72	10.39748046	-7.65868724	33.09868724	8.77401406											1999
21	2	0	Baylis2 (MWR, vivo)										0	112.05	23.96	5	0	100	17.97	5	12.05	13.39404719	-14.20185009	38.30185009	6.17677384											1986
21	2	0	Baylis3 (MWR, vivo)										0	93.4	14.76	5	0	100	11.35	5	-6.6	8.32682533	-22.92027774	9.72027774	11.37524101											1986
21	2	0	Baylis4 (MWR, vivo)										0	91.09	28	8	0	100	37.81	8	-8.91	16.63428726	-41.51260393	23.69260393	4.39942736											1986
21	2	0	Baylis5 (MWR, vivo)										0	74.52	11.83	5	0	100	15.05	5	-25.48	8.56097424	-42.25920119	-8.70079881	11.04138799											1986
21	2	0	Baylis (SDR1, vivo)										0	72.5	3.06	6	0	100	24.49	6	-27.5	10.07574398	-47.24809531	-7.75190469	9.12866233											1993
21	2	0	Baylis (SDR0, vivo)										0	84.09	8.35	6	0	100	16.7	6	-15.91	7.62247226	-30.8497711	-0.9702289	12.44421165											1995
21	2	0	Hines2 (SDR, vivo)										0	84.75	6.71	8	0	100	17.29	9	-15.25	6.23249738	-27.4654704	-3.0345296	14.83389877											2000
21	2	0	Knight (SDR, vivo)										0	89.2	25.6	6	0	100	29.87	6	-10.8	16.06018317	-42.27738059	20.67738059	4.65798981											2007
21	2	0	Masilamani (SDR, vivo)										0	75.89	12.63	7	0	100	16.42	7	-24.11	7.82973545	-39.45599948	-8.76400052	12.11951985											1994
21	2	0	Omer (SDR, vivo)										0	0	0	0	0	0	0	0	0	0	0	0	0											1999
21	2	0	Patel (SDR, vivo)										0	0	0	0	0	0	0	0	0	0	0	0	0											1993
21	2	0	Patel2 (SDR, vivo)										0	0	0	0	0	0	0	0	0	0	0	0	0											1993
21	2	0	Sen (SDR, vivo)										0	0	0	0	0	0	0	0	0	0	0	0	0											1997
21	2	0	Sen2 (SDR, vivo)										0	0	0	0	0	0	0	0	0	0	0	0	0											1997
21	2	0	Ferris (rabbit, vivo)										0	0	0	0	0	0	0	0	0	0	0	0	0											1983
21	2	0	Woods (rabbit, vivo)										0	85.86	22.72	7	0	100	33.41	7	-14.14	15.27101129	-44.07063213	15.79063213	5.04887334											1987
21	2	0	Fan (sheep, vivo)										0	0	0	0	0	0	0	0	0	0	0	0	0											1996
21	3	0	Sympathicus blockade mid %	CON	IV	Mean Difference	Random	Totals and subtotals	95%	95%	Yes		0			8	0			6	-37.04		-54.91298204	-19.16701796	100	0	1	0	0	4.06183287	0.00004869	0	1	0	0
21	3	0	Baylis (SDR0, vivo)										0	62.96	10.48	8	0	100	20.41	6	-37.04	9.11903595	-54.91298204	-19.16701796	100											1995
21	4	0	Sympathicus blockade late %	CON	IV	Mean Difference	Random	Totals and subtotals	95%	95%	Yes		0			6	0			6	-11.11		-30.73902055	8.51902055	100	0	1	0	0	1.10933706	0.26728482	0	1	0	0
21	4	0	Baylis (SDR0, vivo)										0	88.89	13.61	6	0	100	20.41	6	-11.11	10.01499043	-30.73902055	8.51902055	100											1995
21	5	0	RAAS blockade late %	CON	IV	Mean Difference	Random	Totals and subtotals	95%	95%	Yes		0			5	0			5	8.83		-14.61949271	32.27949271	100	0	1	0	0	0.73803226	0.46049485	0	1	0	0
21	5	1	ACE-remmer	CON	IV	Mean Difference	Random						0			5	0			5	8.83		-14.61949271	32.27949271	100	0	1	0	0	0.73803226	0.46049485				0
21	5	1	Conrad (LE, vivo)										0	108.83	25.38	5	0	100	8.46	5	8.83	11.96424674	-14.61949271	32.27949271	100											1999
21	5	1	Baylis2 (MWR, vivo)										0	81.82	13.55	5	0	100	20.33	5	0	0	0	0	0											1986
21	5	1	Baylis3 (MWR, vivo)										0	65.37	4.36	5	0	100	14.18	5	0	0	0	0	0											1986
21	5	1	Ferris (rabbit, vivo)										0	0	0	0	0	0	0	0	0	0	0	0	0											1983
21	5	2	Angiotensin-II blockade	CON	IV	Mean Difference	Random						0			0	0			0	0		0	0	0	0	0	0	0	0	0				0
21	5	2	Baylis2 (MWR, vivo)										0	82.24	27.76	8	0	100	26.12	5	0	0	0	0	0											1986
21	5	2	Baylis3 (MWR, vivo)										0	90.27	36.29	8	0	100	35.04	8	0	0	0	0	0											1986
21	6	0	NO-blockade mid %	CON	IV	Mean Difference	Random	Totals and subtotals	95%	95%	Yes		0			15	0			15	-10.97276568		-25.17329972	3.22776835	100	0.49576198	0.48136826	0	0	1.51446597	0.1299077	0	1	0	1
21	6	0	Danielson (LE, vivo)										0	95	20.2	8	0	100	24.24	8	-5	11.15581463	-26.86499489	16.86499489	42.18039028											1995
21	6	0	Danielson2 (LE, vivo)										0	84.67	14.56	7	0	100	20.58	7	-15.33	9.52837867	-34.00527902	3.34527902	57.81960972											1996
21	6	0	van Drongelen (WHR, organ										0	0	0	0	0	0	0	0	0	0	0	0	0											2011
21	13	0	Vasopressin-blockade mid %	CON	IV	Mean Difference	Random	Totals and subtotals	95%	95%	Yes		0			6	0			6	-27.06		-48.32148719	-5.79851281	100	0	1	0	0	2.49449274	0.01261373	0	1	0	0
21	13	0	Baylis (SDR0, vivo)										0	72.94	5.76	6	0	100	25.94	6	-27.06	10.84789688	-48.32148719	-5.79851281	100											1995
21	14	0	Vasopressin-blockade late %	CON	IV	Mean Difference	Random	Totals and subtotals	95%	95%	Yes		0			6	0			6	-30.59		-51.85148719	-9.32851281	100	0	1	0	0	2.81990144	0.00480384	0	1	0	0
21	14	0	Baylis (SDR0, vivo)										0	69.41	5.76	6	0	100	25.94	6	-30.59	10.84789688	-51.85148719	-9.32851281	100											1995
